# Supplementary material for: Time Perception in Adult ADHD: Findings from a Decade—A Review
Source: Int J Environ Res Public Health. 2023 Feb 10;20(4):3098. doi: 10.3390/ijerph20043098 (PMC9962130; doi:10.3390/ijerph20043098)
Supplement: Supplementary file 1 [file ijerph-20-03098-s001.zip]

Archive with 1 entries (1 files):
- ijerph-2124918-supplementary.pdf
